# Supplementary material for: Comparison of intramyocellular lipid metabolism in patients with diabetes and male athletes
Source: Nat Commun. 2024 May 15;15:3690. doi: 10.1038/s41467-024-47843-y (PMC11096352; doi:10.1038/s41467-024-47843-y)
Supplement: Supplementary file 4 — Soure Data [file 41467_2024_47843_MOESM4_ESM.zip]

Archive with 1 entries (1 files):
- MISTY Full unedited gel for Figure 3 -R4-NCOMMS-23-12748.docx
